# Supplementary material for: A Pilot Study on the Concentration, Distribution and Bioaccumulation of Polybrominated Diphenyl Ethers (PBDEs) in Tissues and Organs of Grassland Sheep
Source: Int J Environ Res Public Health. 2022 Sep 26;19(19):12170. doi: 10.3390/ijerph191912170 (PMC9566259; doi:10.3390/ijerph191912170)
Supplement: Supplementary file 1 [file ijerph-19-12170-s001.zip]

Archive with 1 entries (1 files):
- ijerph-1895111-supplementary.pdf
